# Supplementary material for: Characterization of the virus-host RNA-RNA interactome across important human pathogenic RNA viruses
Source: PLoS Pathog. 2026 May 15;22(5):e1014217. doi: 10.1371/journal.ppat.1014217 (PMC13215601; doi:10.1371/journal.ppat.1014217)
Supplement: S1 Table — (XLSX) [file ppat.1014217.s005.xlsx]

## Sheet: Sheet1
Table S1. Significant interactors from RAP-RNA.
HCV small RNA	HCV long RNA	YFV long RNA	CHIKV long RNA
log2FC>2, p<0.05	log2FC>2, FDR<0.05	log2FC>2, p<0.05	log2FC>2, FDR<0.05
AMOT	ACTN1	7SK	AARS
CLECL1	ADRM1	ADCY4	ABL1
CLUH	AHCYL1	ANKRD1	ACADVL
CXADR	ANXA6	ARHGEF2	ACTB
EFCAB6	ARHGDIA	ATF4	ACTN4
ERC1	ATP5F1A	BHLHE40	AHCY
FLT3LG	ATP5F1E	CHMP4A	AIFM1
GRIP2	BCAM	CLK4	ALDOA
KANSL3	CCT2	DDIT3	ANKRD52
MIR122	CCT3	DNAJB9	ANXA6
MIR17	CCT8	EXOSC1	AP1B1
PRR12	CD24	GADD45A	APP
SIGIRR	CLIC1	GAS5	ARHGEF2
SLC22A8	CNBP	HERPUD1	ARID3B
SMNDC1	COPE	HYOU1	ARPC4
SOCS1	DDX49	JUN	ARPC4-TTLL3
TEX13A	DHCR7	MANF	ARSL
TMC6	DNAJA3	MT-ATP6	ATP2B2
	DYNC1LI1	MT-ATP8	ATP8B2
	EEF2	MT-CO2	BAG6
	EIF1	MT-CO3	BCL2L13
	EIF4A3	MT-CYB	BCR
	FNDC3A	MT-ND1	BRPF1
	FUS	MT-ND2	C3
	G6PD	MT-ND4	CALR
	GSTP1	MT-ND4L	CCT7
	H2AC11	MT-RNR1	CDK2
	H2AC8	MT-RNR2	CHD3
	H3C3	MTATP6P1	CHD4
	HMGA1	MTND1P23	CKB
	KRT18	MTND2P28	CLIC1
	NAP1L1	P3H1	COL2A1
	NQO1	PACS1	COPG1
	PACSIN2	PPP1R15A	CS
	PCBP1	RN7SK	CTTN
	PCK2	RPL32	DCAF12
	PCNA	RPS11	DCTN1
	PRDX1	RPS27	DDB1
	PRDX3	SARS	DDOST
	PSMB1	SNORA21B	DHTKD1
	PSMC3	SNORD42A	DHX30
	PSMC4	SSR2	DHX38
	PSMD7	THAP9-AS1	DNM2
	PTGES3	TRIB3	DPP3
	QARS1	WDR45B	E2F3
	RPL27	ZNF300P1	ECE1
	RPL29		EEF1G
	RPL32		EEF2
	RPL35		EIF3C
	RPL37		EIF3CL
	RPL37A		EIF3I
	RPS2		EIF4G1
	RPS27A		EIF5A
	RPS8		ENO1
	RPS9		EPHA2
	SDC4		ERBB2
	SGTA		ESYT1
	SHMT2		EXOC7
	SLC39A7		F2
	SLC43A1		FADS2
	SPAG5		FASN
	SQSTM1		FDPS
	SRSF2		FKBP9
	SRSF7		FLII
	SRSF9		FLNA
	SSRP1		FLNB
	TFE3		FN1
	THUMPD3		FOXM1
	TUBA1C		FTL
	UBB		FTSJ3
	USP14		GALNT2
	WDR1		GANAB
	YTHDF2		GAPDH
	YWHAQ		GBA2
			GBF1
			GCN1
			GNL3L
			GOLGA3
			GPI
			GRIPAP1
			GSTP1
			GTF3C1
			HDAC6
			HDGF
			HK2
			HNF4A
			HNRNPL
			HNRNPUL1
			ILRUN
			IMPDH2
			INTS3
			IQSEC1
			KDM5C
			KHSRP
			KIAA0100
			KIF1C
			KIF20A
			KIFC1
			KMT2D
			KRT18
			KRT8
			LONP1
			LRP1
			LUZP1
			MCM2
			MCM7
			MDC1
			MED24
			METTL7A
			MFAP1
			MFN2
			MIR617
			MIR6515
			MOV10
			MRTO4
			MTA1
			MYH9
			MYL6
			MYLK
			MYO18A
			MYO1C
			MYO9B
			NAV2
			NBPF12
			NCAPD2
			NOC2L
			NOMO1
			NOMO3
			NR6A1
			NT5DC2
			NUMA1
			NUP188
			NUP210
			OGDH
			OS9
			OSBPL2
			P4HB
			PCBP2-OT1
			PDIA4
			PFKM
			PFN1
			PGAM1
			PI4KA
			PIK3R2
			PIK3R2
			PKM
			PLCG1
			PLXNB1
			POLE
			POLR2A
			POMK
			PPIF
			PPM1G
			PPP1CA
			PPP2R1A
			PRKCSH
			PRPF19
			PRPF8
			PRRC2A
			PRRC2B
			PSAP
			PSMB7
			PSMC4
			PSMD2
			PSMD3
			PTBP1
			PTMA
			PTMS
			PTPRF
			PVR
			QARS1
			RANBP3
			RBM15B
			RBM19
			RHOA
			RN7SKP292
			RNU6-826P
			RPL10
			RPL13A
			RPL3
			RPL7A
			RPS11
			RPS3
			RRAGA
			RRBP1
			RUVBL1
			SAE1
			SDHA
			SEC24C
			SEPTIN9
			SET
			SF3B2
			SHANK2
			SLC26A6
			SLC39A7
			SMARCA4
			SMARCC2
			SMG5
			SNORA15
			SNORA62
			SNORD18A
			SNORD36B
			SNRNP200
			SPTAN1
			SPTBN2
			SQSTM1
			SSRP1
			SUPT5H
			SUPT6H
			TCAF1P1
			TF
			TFP1
			TGFBI
			TIMELESS
			TIMP3
			TLN1
			TPI1
			TRAP1
			TRRAP
			TUBA1B
			TUBA1C
			TUBB4B
			TUT1
			U4
			UBA1
			UBC
			UBR4
			uc_338
			UNC119
			USP19
			VAV2
			VCL
			VCP
			VPS53
			VTN
			WDR1
			WDR77
			XPC
			ZHX2
			ZMYM3
			ZNF268
