# Supplementary material for: Characterization of the virus-host RNA-RNA interactome across important human pathogenic RNA viruses
Source: PLoS Pathog. 2026 May 15;22(5):e1014217. doi: 10.1371/journal.ppat.1014217 (PMC13215601; doi:10.1371/journal.ppat.1014217)
Supplement: S2 Table — (XLSX) [file ppat.1014217.s006.xlsx]

## Sheet: RAP probes
HCV, J6/JFH1-c2
HCV P3	O AGGCCAGTGAGGGAATAGGZAGCTAAGGGGACZACCCGACCCTTGAZGTACCAAGCAGCCACGAAAAAGAZGACAAAATATAGGAAGCCATTGCAGC
HCV P4	O ATGCAAGTACCCGACCTGATAGGZCTGGGGCACAGCCGGZGGCGTGCTGTTGTCACZGAAAGTGGGAGACCTTGZAACAACGTCGAGTGTCTCAAC
YFV, 17D
YFV P5	OCAAGGAAGTTCTCCATCTCCUGAAAAGCCAGTCCTGCCAGCACUCCCACTAGACCAGCTGCTGCGAGTGCCUCATTCACTGGGATACTCCTUCGCCCAA ATATG
CHIKV, LR
CHIKV P1	OACGCZCTAGCATZAGCATGGTCAZZCG GTGTGACCZGCCTTGGTTCCACCTCAAACAZGGGGTACGCACGTTGCAGGGCCZZCAAAAAGGCGCTGTCAGCGZCTATGZ CCACGTAC
CHIKV P19	OCGTTGAAGZCCCCAAATGZAATGGGGAACGZCTCGCTTGAZGCTCCGAAGGAGAZCGGCGGATGATTCGGTTCCGZGGCGGTACZCGGTGGTGCCZGAAGAGACA TTGCZGTGTC
CHIKV P23	OAAGCAGCCZCTATCAAGTCCAGCAGGGAGZGATCCACCCCTAAATCCZCTAACAGCATCAAAGCAGZAAGCGCAAGTGAATCAZCTTGGCTCTTATCAAAGGAGGCZA TGTCCGT
	O= Biotin
	Z=dUTP

## Sheet: Primers semi- and qRT-PCR
Primer ID	Sequence	Details
TS-O-00384	ATGGGGAAGGTGAAGGTCG	hGAPDH FW
TS-O-00385	GGGTCATTGATGGCAACAATATC	hGAPDH RV
TS-O-00175	GCCGAGACTATCTGCACTAC	RPS11_hsa F
TS-O-00176	ATGTCCAGCCTCAGAACTTC	RPS11_hsa R
TS-O-00177	Cy5/CACAAGAACATGTCTGTACACCTGTCC/BHQ-2	RPS11_hsa Probe
TS-O-00119	AGYGTTGGGTYGCGAAAG	HCV F260
TS-O-00120	CACTCGCAAGCRCCCT	HCV R313
TS-O-00121	/FAM/CCTTGTGGTACTGCCTGA/BHQ/	HCV Probe 279
TS-O-00846	ATTCCATCTTGGGCTTCAGTAA	YFV-17D FW2 Taqman
TS-O-00847	AACTGGACCTCTTCCTCTCCAT	YFV-17D RV2 Taqman
TS-O-00899	AGA CCT TGT CGC CTA TGG TG	YFV-17D probe 2
TS-O-00894	AGGGCAAAGCTTAATTGGCT	PTGES3 probe 2
TS-O-00895	ATGGCCAAGGTTAACAAAAGAA	PTGES3 FW 2
TS-O-00896	CACCCATGTTGTTCATCATCTC	PTGES3 RV 2
TS-O-00840	AGTCTTGCCATCCCAGTTATGT	CHIKV FW4 Taqman
TS-O-00841	GTTTCCTCCGGTTCCTTTTC	CHIVK RV4 Taqman
TS-O-00900	GTT GGC AAA CAC CAC GTT C	CHIKV probe 4
TS-O-00903	TAG CAG CAC ATA ATG GTT TGT G	miR-15a-5p
TS-O-00309	GAATCGAGCACCAGTTACGC	miScript_Universal_Primer_54
TS-O-00383	CAAATTCGTGAAGCGTTCCAT	RNU6B FW
TS-O-00226	TGGAGTGTGACAATGGTGTTT	miR-122 FW

## Sheet: Primers for KO cell lines
Primers for PTGES3 KO cell lines
TS-O-1046	CACCGctgcaaagtggtacgatcga	PTGES3, Cloning in CRISPR plasmids to create frameshift in CDS
TS-O-1047	AAACTCGATCGTACCACTTTGCAGC	PTGES3, Cloning in CRISPR plasmids to create frameshift in CDS
TS-O-1048	CACCGaaaaatccaaacttacattc	PTGES3, Cloning in CRISPR plasmids to create frameshift in CDS
TS-O-1049	AAACGAATGTAAGTTTGGATTTTTC	PTGES3, Cloning in CRISPR plasmids to create frameshift in CDS

## Sheet: siRNAs
Pool Catalog Number	Duplex Catalog Number	Gene Symbol	GENE ID	Gene Accession	GI Number	Sequence
NA	SASI_Hs02_00341921	PTGES3	NA	NM_006601	NA	GCUGUAUUUGCCUACUUUAdTdT
NA	SASI_Hs02_00341922	PTGES3	NA	NM_006601	NA	GGAUGUAGAUUUACCAGAAdTdT
L-010230-00	J-010230-05	SQSTM1	8878	NM_003900	46251280	GAACAGAUGGAGUCGGAUA
L-010230-00	J-010230-06	SQSTM1	8878	NM_003900	46251280	GCAUUGAAGUUGAUAUCGA
L-010230-00	J-010230-07	SQSTM1	8878	NM_003900	46251280	CCACAGGGCUGAAGGAAGC
L-010230-00	J-010230-08	SQSTM1	8878	NM_003900	46251280	GGACCCAUCUGUCUUCAAA
L-008181-02	J-008181-18	G6PD	2539	NM_001042351	108773792	ACAGAUACAAGAACGUGAA
L-008181-02	J-008181-19	G6PD	2539	NM_001042351	108773792	CCGUGUACACCAAGAUGAU
L-008181-02	J-008181-20	G6PD	2539	NM_001042351	108773792	CAGAUAGGCUGGAACCGCA
L-008181-02	J-008181-21	G6PD	2539	NM_001042351	108773792	AUUCACGAGUCCUGCAUGA
L-005133-00	J-005133-06	NQO1	1728	NM_001025434	70995421	GAACCUCAACUGACAUAUA
L-005133-00	J-005133-07	NQO1	1728	NM_001025434	70995421	CCGAGUCUGUUCUGGCUUA
L-005133-00	J-005133-08	NQO1	1728	NM_001025434	70995421	GAUGAGACACCACUGUAUU
L-005133-00	J-005133-09	NQO1	1728	NM_001025434	70995421	GAAAGGACAUCACAGGUAA
L-012243-01	J-012243-10	PCBP1	5093	NM_006196	14141164	UCGCUAUGAUCAUCGACAA
L-012243-01	J-012243-11	PCBP1	5093	NM_006196	14141164	CAACUUUAUCAUCCGCUAA
L-012243-01	J-012243-12	PCBP1	5093	NM_006196	14141164	CAAAGAGAUCCGCGAGAGU
L-012243-01	J-012243-13	PCBP1	5093	NM_006196	14141164	CUACUCGAUUCAAGGACAA
L-021009-02	J-021009-17	YTHDF2	51441	NM_016258	116812574	UGUAAAACGUGUCGUGAAU
L-021009-02	J-021009-18	YTHDF2	51441	NM_016258	116812574	GCCUAGAGAACAACGAGAA
L-021009-02	J-021009-19	YTHDF2	51441	NM_016258	116812574	CCAAUAGCCAACUGCGACA
L-021009-02	J-021009-20	YTHDF2	51441	NM_016258	116812574	AGGAUGGAUUAAACGAUGA
L-019711-00	J-019711-05	SRSF2	6427	NM_003016	47271442	GCGGUGUCCUCUUAAGAAA
L-019711-00	J-019711-06	SRSF2	6427	NM_003016	47271442	GCACGAAGGUCCAAGUCCA
L-019711-00	J-019711-07	SRSF2	6427	NM_003016	47271442	AAUAAUGGCUGUUUCGUAA
L-019711-00	J-019711-08	SRSF2	6427	NM_003016	47271442	CCACAUAGUCCAUCGAAGA
L-015909-00	J-015909-05	SRSF7	6432	NM_001031684	72534659	GAGGAGAAACCAAGGUGUA
L-015909-00	J-015909-06	SRSF7	6432	NM_001031684	72534659	GGAAUUCGAAGAUCCUAGA
L-015909-00	J-015909-07	SRSF7	6432	NM_001031684	72534659	CGACGUCCCUUUGAUCCAA
L-015909-00	J-015909-08	SRSF7	6432	NM_001031684	72534659	AGAAGCAGGUCACGGUCUA
L-011210-00	J-011210-05	ANXA6	309	NM_004033	71773414	CCGACAAACUUUACAAAUC
L-011210-00	J-011210-06	ANXA6	309	NM_004033	71773414	CCACCUGCCUAUUGUGAUG
L-011210-00	J-011210-07	ANXA6	309	NM_004033	71773414	GGACCAAGUAUGAGAAGUC
L-011210-00	J-011210-08	ANXA6	309	NM_004033	71773414	GCAAGCAGCAUCUUCGGUU
L-006065-00	J-006065-07	USP14	9097	NM_001037334	82880644	GACAAAGUCAGCAUCGUAA
L-006065-00	J-006065-08	USP14	9097	NM_001037334	82880644	GCAUAUCGCUUACGUUCUA
L-006065-00	J-006065-09	USP14	9097	NM_001037334	82880644	GAGGAACGCUAAAGGAUGA
L-006065-00	J-006065-10	USP14	9097	NM_001037334	82880644	CAAGAUGAAUGGAUUAAGU
L-017975-01	J-017975-09	DDX49	54555	NM_019070	34222345	CGGCCCACUUUGACGAAAA
L-017975-01	J-017975-10	DDX49	54555	NM_019070	34222345	AGGUCAACGUGGUGCGAAG
L-017975-01	J-017975-11	DDX49	54555	NM_019070	34222345	GUAUAAAGAAGAUCCGCUU
L-017975-01	J-017975-12	DDX49	54555	NM_019070	34222345	CUGAGAAGGUCAAGGACGC
L-020762-00	J-020762-05	EIF4A3	9775	NM_014740	41327777	UGACUAAAGUGGAAUUCGA
L-020762-00	J-020762-06	EIF4A3	9775	NM_014740	41327777	GGUGAAACGUGAUGAAUUG
L-020762-00	J-020762-07	EIF4A3	9775	NM_014740	41327777	GAUGAACGUUGCUGAUCUU
L-020762-00	J-020762-08	EIF4A3	9775	NM_014740	41327777	GAUAUGAUUCGUCGCAGAA
L-019778-00	J-019778-05	CNBP	7555	NM_003418	4827070	GAUAGAGGUUUCCAGUUUG
L-019778-00	J-019778-06	CNBP	7555	NM_003418	4827070	AAAGUGAAGUGCUAUAGGU
L-019778-00	J-019778-07	CNBP	7555	NM_003418	4827070	GAAGUCAACUGUUACCGCU
L-019778-00	J-019778-08	CNBP	7555	NM_003418	4827070	UGGUGAAACUGGUCAUGUA
L-010604-00	J-010604-06	KRT18	3875	NM_199187	40354194	GAAGAUGGCGAGGACUUUA
L-010604-00	J-010604-07	KRT18	3875	NM_199187	40354194	UCACACGACUGCAGCUGGA
L-010604-00	J-010604-08	KRT18	3875	NM_199187	40354194	CACACAGUCUGCUGAGGUU
L-010604-00	J-010604-09	KRT18	3875	NM_199187	40354194	GCAUUAAGCCAGCAGAAGC
L-003289-00	J-003289-15	PCNA	5111	NM_182649	33239450	GCACGUAUAUGCCGAGAUC
L-003289-00	J-003289-16	PCNA	5111	NM_182649	33239450	AACGAGGCCUGCUGGGAUA
L-003289-00	J-003289-17	PCNA	5111	NM_182649	33239450	GCGGAUAUGGGACACUUAA
L-003289-00	J-003289-18	PCNA	5111	NM_182649	33239450	CACUAAGGGCCGAAGAUAA
L-017064-01	J-017064-09	ATP5A1	498	NM_004046	50345980	ACUGAUUAUUGGUGACCGA
L-017064-01	J-017064-10	ATP5A1	498	NM_004046	50345980	GUGUUGUCGUGUUUGGAAA
L-017064-01	J-017064-11	ATP5A1	498	NM_004046	50345980	GCGUAUUCUUGGAGCUGAU
L-017064-01	J-017064-12	ATP5A1	498	NM_004046	50345980	UGGCUGGAUUUGAAGCUUA
L-018339-00	J-018339-05	CCT3	7203	NM_001008800	58761483	GAGCAGGCCUGUUGGAAAU
L-018339-00	J-018339-06	CCT3	7203	NM_001008800	58761483	GCCCAUGCCUUGACAGAAA
L-018339-00	J-018339-07	CCT3	7203	NM_001008800	58761483	GCUGCAGACUUAUAAGACA
L-018339-00	J-018339-08	CCT3	7203	NM_001008800	58761483	GACAGACAAUAAUCGCAUU
L-006776-00	J-006776-13	PI4KA	5297	NM_002650	4505806	GCUAUGUGCGGGAGUAUAU
L-006776-00	J-006776-14	PI4KA	5297	NM_002650	4505806	GAUCGAGCGUCUCAUCACA
L-006776-00	J-006776-15	PI4KA	5297	NM_002650	4505806	GUGGCCAACUGGAGAUCUA
L-006776-00	J-006776-16	PI4KA	5297	NM_002650	4505806	GGAACGAAGUGACCCGUCU
L-004979-04	J-004979-26	PPIA	5478	NM_021130	114520617	AGACAAGGUCCCAAAGACA
L-004979-04	J-004979-27	PPIA	5478	NM_021130	114520617	GGAAUGGCAAGACCAGCAA
L-004979-04	J-004979-28	PPIA	5478	NM_021130	114520617	AGAAUUAUUCCAGGGUUUA
L-004979-04	J-004979-29	PPIA	5478	NM_021130	114520617	GCAGACAAGGUCCCAAAGA
L-003706-00	J-003706-07	SDC4	6385	NM_002999	38201674	GAUCGGCCCUGAAGUUGUC
L-003706-00	J-003706-08	SDC4	6385	NM_002999	38201674	GUGAGGAUGUGUCCAACAA
L-003706-00	J-003706-09	SDC4	6385	NM_002999	38201674	GAAUCUCACCCGUUGAAGA
L-003706-00	J-003706-10	SDC4	6385	NM_002999	38201674	UAGAGGAGAAUGAGGUUAU
D-001810-10	D-001810-01	ON-TARGETplus Non-targeting Control	0		0	UGGUUUACAUGUCGACUAA
D-001810-10	D-001810-02	ON-TARGETplus Non-targeting Control	0		0	UGGUUUACAUGUUGUGUGA
D-001810-10	D-001810-03	ON-TARGETplus Non-targeting Control	0		0	UGGUUUACAUGUUUUCUGA
D-001810-10	D-001810-04	ON-TARGETplus Non-targeting Control	0		0	UGGUUUACAUGUUUUCCUA
L-007260-00-0005		ON-TARGETplus siRNA Human RFK	55312	NM_018339
L-008629-01-0005		ON-TARGETplus siRNA Human FLAD1'	80308	NM_001184891

## Sheet: antibodies
Antibodies	Vendor	Catalog #	WB dilution
Peroxidase AffiniPure Goat Anti-Rabbit IgG	Vector Laboratories	PI-1000	1:10000-50000
Peroxidase AffiniPure Goat Anti-Mouse IgG and IgM (H+L)	JacksonImmuno	115-035-068	1:10000-50000
GAPDH (Mouse)	Santa Cruz	sc-47724	1:10000
anti-p23 antibody 10 uL Rabbit	Abcam	ab92503	1:10000
Cleaved PARP-1 antibody Rabbit mAb	Cell Signaling	#5625T	1:5000
