# Supplementary material for: Characterization of the virus-host RNA-RNA interactome across important human pathogenic RNA viruses
Source: PLoS Pathog. 2026 May 15;22(5):e1014217. doi: 10.1371/journal.ppat.1014217 (PMC13215601; doi:10.1371/journal.ppat.1014217)
Supplement: S3 Table — (XLSX) [file ppat.1014217.s007.xlsx]

## Sheet: Data analysis workflow
data set	batch	description	tool	version	parameters
HCV short RNA		raw read cleaning	cutadapt	1.8.3	-u 3 -a AAAAAAAA AAAAAAAN$ AAAAAAN$ -AAAAAN$ -a AGAGCACACGTCTG -O 8 -g GTTCAGAGTTCTACAGTCCGACGATCNNN -m 18 -l 60 -q 20 --trim-n
2+2 samples		mapping to HCV J6/JFH1 cl2	bowtie	1.2.2	-n 1 -l 8 -a --best --strata --phred33-qual
		mapping to GRCh38	bowtie	1.2.2	-n 1 -l 8 -a --best --strata --phred33-qual
		filter repeat masked sequences including ribosomal RNA (RepeatMasker v4.0.5 and repeat library db20140131)	bedtools	2.26.0
		peak calling of bin size 100 nts and step size 50 nts	Piranha	1.2.1	-s -p 0.5
		differential peaks	DiffBind (DESeq2)	2.10.0	design formula: ~condition
		gene quantification (Gencode v27)	HTSeq	0.10.0
		differential gene expression	DESeq2	1.22.2	design formula: ~condition
HCV long RNA	1	raw read cleaning	cutadapt	1.8.3	-g GATCGGAAGAGCACACGTCTGAACTCCAGTCA -m 60 -q 10 -l 130 --trim-n
3+3+3+3 (6+6) samples	2	raw read cleaning	cutadapt	1.8.3	-b TACACTCTTTCCCTACACGACGCTCTTCCGATCT -b GTGACTGGAGTTCAGACGTGTGCTCTTCCGATCT -b TACACTCTTTCCCTACACGACGCTCTTCCGATCT -b AGATCGGAAGAGCGTCGTGTAGGGAAAGAGTGTA -b GTGACTGGAGTTCAGACGTGTGCTCTTCCGATCT -b AGATCGGAAGAGCACACGTCTGAACTCCAGTCAC -u 15 -m 60 -q 20 -l 130 --trim-n
		mapping to HCV J6/JFH1 cl2	STAR	2.5.2a	--outSAMstrandField intronMotif --outSJfilterCountUniqueMin 3 2 2 2
		mapping to GRCh38	STAR	2.5.2a	--outSAMstrandField intronMotif --outSJfilterCountUniqueMin 3 2 2 2
		filter ribosomal RNAs (RepeatMasker v4.0.5 and repeat library db20140131)	bedtools	2.31.0
		peak calling of bin size 150 nts and 50 nts step size	Piranha	1.2.1	-s -p 0.5
		differential peaks	DiffBind (edgeR)	3.19.0	design formula: ~batch + condition
		gene quantification (Gencode v45)	Subread featureCounts	2.0.3
		differential gene expression	edgeR	4.7.2	design formula: ~batch + condition
YFV long RNA		raw read cleaning	cutadapt	1.8.3	-g GATCGGAAGAGCACACGTCTGAACTCCAGTCA -u 10 -m 60 -q 10 -l 130 --trim-n
3+3 samples		mapping to YFV 17D	STAR	2.5.2a	--outSAMstrandField intronMotif --outSJfilterCountUniqueMin 3 2 2 2
		mapping to GRCh38	STAR	2.5.2a	--outSAMstrandField intronMotif --outSJfilterCountUniqueMin 3 2 2 2
		filter ribosomal RNAs (RepeatMasker v4.0.5 and repeat library db20140131)	bedtools	2.26.0
		peak calling of bin size 150 nts and 50 nts step size	Piranha	1.2.1	-s -p 0.5
		differential peaks	DiffBind (DESeq2)	2.10.0	design formula: ~condition
		gene quantification (Gencode v27)	HTSeq	0.10.0
		differential gene expression	DESeq2	1.22.2	design formula: ~condition
CHIKV long RNA		raw read cleaning	cutadapt	1.8.3	-g GATCGGAAGAGCACACGTCTGAACTCCAGTCA -u 10 -m 60 -q 10 -l 130 --trim-n
3+3 samples		mapping to pCHIKV	STAR	2.5.2a	--outSAMstrandField intronMotif --outSJfilterCountUniqueMin 3 2 2 2
		mapping to GRCh38	STAR	2.5.2a	--outSAMstrandField intronMotif --outSJfilterCountUniqueMin 3 2 2 2
		filter ribosomal RNAs (RepeatMasker v4.0.5 and repeat library db20140131)	bedtools	2.26.0
		peak calling of bin size 150 nts and 50 nts step size	Piranha	1.2.1	-s -p 0.5
		differential peaks	DiffBind (DESeq2)	2.10.0	design formula: ~condition
		gene quantification (Gencode v27)	HTSeq	0.10.0
		differential gene expression	DESeq2	1.22.2	design formula: ~condition
