# Supplementary material for: Characterization of the virus-host RNA-RNA interactome across important human pathogenic RNA viruses
Source: PLoS Pathog. 2026 May 15;22(5):e1014217. doi: 10.1371/journal.ppat.1014217 (PMC13215601; doi:10.1371/journal.ppat.1014217)
Supplement: S4 Table — (XLSX) [file ppat.1014217.s008.xlsx]

## Sheet: Sheet1
Experiment	Sample	Condition	Total reads	QC reads	Uniquely mapped to virus	Uniquely mapped to human
HCV short RNA	WGS797_S9	Infected	1489378	617918	220393	152418
	WGS798_S10	Non-infected	996199	505333	5840	105128
	WGS799_S11	Infected	1239936	691185	303058	108054
	WGS800_S12	Non-infected	1203089	746382	2121	75000
HCV long RNA batch 1	6_S1	Infected	11759055	11685091	7021747	1405190
	8_S3	Infected	7208889	7141157	2129040	260896
	WGS805_S3	Infected	4807974	4779800	2597083	756880
	7_S2	Non-infected	6501420	6466682	6725	1841114
	9_S4	Non-infected	4432537	4168477	2453	2261334
	WGS806_S4	Non-infected	4998131	4928405	1544	1832898
HCV long RNA batch 2	HH+1_S1	Infected	2849769	2801153	380708	305737
	HH+2_S2	Infected	2932768	2870388	443520	367442
	HH+3_S3	Infected	2542814	2519068	377162	328119
	NT1_S10	Non-infected	1924512	1889932	232	76664
	NT2_S11	Non-infected	3039506	2985773	306	100736
	NT3_S12	Non-infected	2348940	2301502	512	74251
YFV long RNA	YFVrep1_S1	Infected	1305989	1295232	959151	29441
	YFVrep2_S2	Infected	5749841	5697500	4546974	152230
	YFVrep3_S3	Infected	7923737	7871448	6367441	196460
	ControlRep1_S4	Non-infected	3622236	3528538	471	782570
	ControlRep2_S5	Non-infected	2921449	2866545	171	400582
	ControlRep3_S6	Non-infected	1265286	1242395	104	75101
CHIKV long RNA	CHIK-IP-1_S1	Infected	6835196	6757834	4155372	2109642
	CHIK-IP-2_S2	Infected	7579196	7442030	3125271	3695334
	CHIK-IP-3_S3	Infected	8361254	8221161	2035675	5414787
	CONTROL-IP-1_S4	Non-infected	2334281	2274367	765	1917015
	CONTROL-IP-2_S5	Non-infected	2917835	2856077	875	2453988
	CONTROL-IP-3_S6	Non-infected	3035995	2971640	870	2565746
